# Supplementary material for: Differences in the Residual Behavior of a Bumetrizole-Type Ultraviolet Light Absorber during the Degradation of Various Polymers
Source: Polymers (Basel). 2024 Jan 21;16(2):293. doi: 10.3390/polym16020293 (PMC10819654; doi:10.3390/polym16020293)
Supplement: Supplementary file 1 [file polymers-16-00293-s001.zip]

Archive with 1 entries (1 files):
- polymers-2818573-supplementary.pdf
